# Supplementary material for: Azole Resistance in Aspergillus fumigatus From Diverse Environments in Ohio, United States, Is Primarily Driven by TR34/L98H and TR46/Y121F/T289A Environmental Signatures
Source: Open Forum Infect Dis. 2026 Apr 21;13(4):ofag150. doi: 10.1093/ofid/ofag150 (PMC13095377; doi:10.1093/ofid/ofag150)
Supplement: ofag150_Supplementary_Data [file ofag150_supplementary_data.zip › PAUL ET AL Supplementary Table S2.xlsx]

## Sheet: Sheet1
Isolate	PPZ	log2foldPPZ	TBZ	Log2foldTBZ	VRZ	log2foldVRZ	ITZ	log2foldITZ	PSZ	Log2foldPSZ	cyp51A resistance marker	AMRD	Sensitivity	TR_mutation
MLI1250	128	4	8	1	1	0	64	6	1	1	TR34/L98H/S297T	TR34/L98H	Resistant	1
MLI1251	128	4	16	2	1	0	64	6	1	1	TR34/L98H/S297T/F495I	TR34/L98H	Resistant	1
MLI1252	128	4	32	3	1	0	64	6	1	1	TR34/L98H/S297T/F495I	TR34/L98H	Resistant	1
MLI1256	128	4	32	3	1	0	64	6	1	1	TR34/L98H/S297T/F495I	TR34/L98H	Resistant	1
MLI3485	128	4	64	4	32	5	64	6	1	1	TR46/Y121F/T289A	TR46/Y121F/T289A	Resistant	1
MLI3486	128	4	64	4	32	5	64	6	1	1	TR46/Y121F/T289A	TR46/Y121F/T289A	Resistant	1
MLI3487	128	4	64	4	2	1	64	6	1	1	TR34/L98H	TR34/L98H	Resistant	1
MLI3488	32	2	32	3	2	1	64	6	1	1	TR34/L98H	TR34/L98H	Resistant	1
MLI3489	32	2	32	3	2	1	64	6	0.5	0	TR34/L98H	TR34/L98H	Resistant	1
MLI3490	128	4	32	3	4	2	64	6	1	1	TR34/L98H	TR34/L98H	Resistant	1
MLI3494	128	4	64	4	32	5	64	6	0.5	0	TR34/L98H	TR34/L98H	Resistant	1
MLI3495	128	4	16	2	2	1	64	6	0.5	0	TR34/L98H	TR34/L98H	Resistant	1
MLI3496	32	2	16	2	32	5	64	6	0.5	0	TR34/L98H	TR34/L98H	Resistant	1
MLI3498	128	4	128	5	64	6	64	6	0.5	0	TR46/Y121F/T289A	TR46/Y121F/T289A	Resistant	1
MLI3499	128	4	64	4	32	5	64	6	0.5	0	TR46/Y121F/T289A	TR46/Y121F/T289A	Resistant	1
MLI3500	128	4	64	4	32	5	64	6	0.5	0	TR46/Y121F/T289A	TR46/Y121F/T289A	Resistant	1
MLI3501	128	4	128	5	64	6	0.25	-2	0.5	0	TR46/Y121F/T289A	TR46/Y121F/T289A	Resistant	1
MLI3522	64	3	32	3	32	5	64	6	0.25	-1	TR34/L98H	TR34/L98H	Resistant	1
MLI3527	128	4	128	5	64	6	64	6	1	1	(TR46)3/Y121F/M172I/T289A/G448S	(TR46)3/Y121F/M172I/T289A/G448S	Resistant	1
MLI3528	128	4	64	4	4	2	4	2	2	2	TR34/L98H	TR34/L98H	Resistant	1
MLI3529	64	3	64	4	32	5	1	0	1	1	TR46/Y121F/T289A	TR46/Y121F/T289A	Resistant	1
MLI3530	128	4	128	5	16	4	32	5	2	2	TR34/L98H	TR34/L98H	Resistant	1
MLI3531	128	4	128	5	16	4	32	5	2	2	TR34/L98H	TR34/L98H	Resistant	1
MLI3532	128	4	64	4	4	2	4	2	2	2	TR34/L98H	TR34/L98H	Resistant	1
MLI3533	128	4	128	5	64	6	2	1	2	2	(TR46)3/Y121F/M172I/T289A/G448S	(TR46)3/Y121F/M172I/T289A/G448S	Resistant	1
MLI3534	128	4	128	5	64	6	4	2	2	2	TR46/Y121F/T289A	TR46/Y121F/T289A	Resistant	1
MLI3535	128	4	64	4	1	0	8	3	2	2	TR34/L98H	TR34/L98H	Resistant	1
MLI3536	128	4	64	4	1	0	8	3	2	2	TR34/L98H	TR34/L98H	Resistant	1
MLI3537	128	4	128	5	64	6	4	2	2	2	TR34/L98H	TR34/L98H	Resistant	1
MLI3538	128	4	128	5	64	6	4	2	2	2	TR46/Y121F/T289A	TR46/Y121F/T289A	Resistant	1
MLI3539	128	4	128	5	32	5	1	0	1	1	TR46/Y121F/T289A	TR46/Y121F/T289A	Resistant	1
MLI3540	128	4	128	5	64	6	4	2	2	2	TR46/Y121F/T289A	TR46/Y121F/T289A	Resistant	1
MLI3541	128	4	64	4	1	0	8	3	2	2	TR34/L98H	TR34/L98H	Resistant	1
MLI3542	128	4	128	5	64	6	1	0	2	2	(TR46)3/Y121F/M172I/T289A/G448S	(TR46)3/Y121F/M172I/T289A/G448S	Resistant	1
MLI3543	128	4	64	4	1	0	8	3	2	2	TR34/L98H	TR34/L98H	Resistant	1
MLI3544	128	4	64	4	1	0	8	3	2	2	TR34/L98H	TR34/L98H	Resistant	1
MLI3545	128	4	128	5	32	5	1	0	1	1	TR46/Y121F/T289A	TR46/Y121F/T289A	Resistant	1
MLI3546	128	4	64	4	1	0	4	2	2	2	TR34/L98H	TR34/L98H	Resistant	1
MLI3549	128	4	64	4	1	0	4	2	2	2	TR34/L98H	TR34/L98H	Resistant	1
MLI3550	128	4	128	5	64	6	2	1	2	2	TR46/Y121F/T289A	TR46/Y121F/T289A	Resistant	1
MLI3551	128	4	128	5	64	6	2	1	2	2	TR46/Y121F/T289A	TR46/Y121F/T289A	Resistant	1
MLI3552	128	4	128	5	8	3	32	5	2	2	TR34/L98H	TR34/L98H	Resistant	1
MLI3553	128	4	128	5	64	6	2	1	1	1	TR46/Y121F/T289A	TR46/Y121F/T289A	Resistant	1
MLI3554	128	4	32	3	1	0	32	5	2	2	TR34/L98H	TR34/L98H	Resistant	1
MLI3555	128	4	128	5	64	6	2	1	2	2	TR46/Y121F/T289A	TR46/Y121F/T289A	Resistant	1
MLI3556	128	4	32	3	1	0	32	5	2	2	TR34/L98H	TR34/L98H	Resistant	1
MLI3557	128	4	32	3	1	0	32	5	2	2	TR34/L98H	TR34/L98H	Resistant	1
MLI3558	128	4	32	3	1	0	32	5	2	2	TR34/L98H	TR34/L98H	Resistant	1
MLI3596	128	4	128	5	64	6	1	0	1	1	TR46/Y121F/T289A	TR46/Y121F/T289A	Resistant	1
MLI3679	128	4	16	2	1	0	64	6	2	2	TR34/L98H	TR34/L98H	Resistant	1
MLI3772	16	1	32	3	2	1	2	1	0.25	-1	Indel130	Indel130	Resistant	1
MLI3788	8	0	16	2	2	1	1	0	0.25	-1	Indel130	Indel130	Resistant	1
MLI3796	32	2	8	1	1	0	0.5	-1	0.125	-2	Indel130	Indel130	Sensitive	0
MLI3869	32	2	16	2	1	0	0.5	-1	0.125	-2	Wildtype	Wildtype	Sensitive	0
MLI3905	128	4	64	4	64	6	2	1	2	2	TR46/Y121F/T289A	TR46/Y121F/T289A	Resistant	1
MLI3906	128	4	128	5	64	6	2	1	2	2	TR46/Y121F/T289A	TR46/Y121F/T289A	Resistant	1
MLI3907	128	4	128	5	64	6	2	1	2	2	TR46/Y121F/T289A	TR46/Y121F/T289A	Resistant	1
MLI3908	128	4	64	4	64	6	2	1	1	1	TR46/Y121F/T289A	TR46/Y121F/T289A	Resistant	1
MLI3909	128	4	64	4	64	6	2	1	1	1	TR46/Y121F/T289A	TR46/Y121F/T289A	Resistant	1
MLI3910	128	4	128	5	64	6	2	1	1	1	TR46/Y121F/T289A	TR46/Y121F/T289A	Resistant	1
MLI3911	128	4	128	5	64	6	2	1	1	1	TR46/Y121F/T289A	TR46/Y121F/T289A	Resistant	1
MLI3912	128	4	128	5	64	6	4	2	2	2	TR46/Y121F/T289A	TR46/Y121F/T289A	Resistant	1
MLI3913	128	4	128	5	64	6	2	1	2	2	TR46/Y121F/T289A	TR46/Y121F/T289A	Resistant	1
MLI3914	128	4	128	5	64	6	2	1	2	2	TR46/Y121F/T289A	TR46/Y121F/T289A	Resistant	1
MLI3915	128	4	128	5	64	6	2	1	2	2	TR46/Y121F/T289A	TR46/Y121F/T289A	Resistant	1
MLI3916	128	4	64	4	2	1	64	6	2	2	TR34/L98H	TR34/L98H	Resistant	1
MLI3917	128	4	64	4	4	2	64	6	2	2	TR34/L98H	TR34/L98H	Resistant	1
MLI3918	128	4	64	4	4	2	64	6	2	2	TR34/L98H	TR34/L98H	Resistant	1
MLI3919	128	4	64	4	2	1	64	6	2	2	TR34/L98H	TR34/L98H	Resistant	1
MLI3920	128	4	64	4	4	2	64	6	2	2	TR34/L98H	TR34/L98H	Resistant	1
MLI3921	128	4	64	4	4	2	64	6	2	2	TR34/L98H	TR34/L98H	Resistant	1
MLI1258	16	1	8	1	0.5	-1	0.125	-3	0.125	-2	Wildtype	Wildtype	Sensitive	0
MLI3482	16	1	8	1	0.5	-1	0.125	-3	0.125	-2	Wildtype	Wildtype	Sensitive	0
MLI3484	16	1	8	1	0.5	-1	0.125	-3	0.125	-2	Wildtype	Wildtype	Sensitive	0
MLI3491	16	1	4	0	0.25	-2	0.125	-3	0.125	-2	A9T	Wildtype	Sensitive	0
MLI3493	16	1	8	1	0.25	-2	0.125	-3	0.125	-2	I242V	Wildtype	Sensitive	0
MLI3508	16	1	4	0	0.25	-2	0.125	-3	0.125	-2	Wildtype	Wildtype	Sensitive	0
MLI3521	8	0	4	0	0.25	-2	0.125	-3	0.125	-2	A9T	Wildtype	Sensitive	0
MLI3597	16	1	4	0	0.25	-2	0.125	-3	0.0625	-3	A9T	Wildtype	Sensitive	0
MLI3599	16	1	8	1	0.5	-1	0.125	-3	0.0625	-3	Wildtype	Wildtype	Sensitive	0
MLI3674	16	1	8	1	0.5	-1	0.125	-3	0.0625	-3	Wildtype	Wildtype	Sensitive	0
MLI3678	16	1	4	0	0.5	-1	0.125	-3	0.0625	-3	Wildtype	Wildtype	Sensitive	0
MLI3780	16	1	4	0	0.5	-1	0.125	-3	0.0625	-3	Wildtype	Wildtype	Sensitive	0
MLI3789	16	1	4	0	0.5	-1	0.125	-3	0.0625	-3	Wildtype	Wildtype	Sensitive	0
MLI3797	16	1	4	0	0.5	-1	0.125	-3	0.0625	-3	Wildtype	Wildtype	Sensitive	0
MLI3800	8	0	4	0	0.5	-1	0.25	-2	0.125	-2	Wildtype	Wildtype	Sensitive	0
MLI3824	16	1	4	0	0.5	-1	0.125	-3	0.0625	-3	Wildtype	Wildtype	Sensitive	0
MLI3826	16	1	4	0	0.5	-1	0.125	-3	0.0625	-3	A9T	Wildtype	Sensitive	0
MLI3827	16	1	4	0	0.5	-1	0.125	-3	0.0625	-3	Wildtype	Wildtype	Sensitive	0
MLI3831	16	1	4	0	0.5	-1	0.0625	-4	0.0625	-3	Wildtype	Wildtype	Sensitive	0
MLI3868	16	1	8	1	0.5	-1	0.125	-3	0.0625	-3	Wildtype	Wildtype	Sensitive	0
